# Supplementary material for: Gene expression microarray data from mouse cerebrum treated with rTMS for 30 days
Source: Data Brief. 2017 Oct 19;15:948–69. doi: 10.1016/j.dib.2017.10.034 (PMC5683740; doi:10.1016/j.dib.2017.10.034)
Supplement: Supplementary file 1 — Supplementary material [file mmc1.zip]

Archive with 3 entries (3 files):
- coi_disclosure 1.pdf
- coi_disclosure 2.pdf
- coi_disclosure 3.pdf
